# Supplementary material for: Heterogeneous-Nucleation Biosensor for Long-Term Collection and Mask-Based Self-Detection of SARS-CoV-2
Source: Biosensors (Basel). 2023 Aug 30;13(9):858. doi: 10.3390/bios13090858 (PMC10526364; doi:10.3390/bios13090858)
Supplement: Supplementary file 1 [file biosensors-13-00858-s001.zip]

Archive with 1 entries (1 files):
- biosensors-2534377-supplementary.pdf
